# Supplementary material for: Acetylated Resveratrol and Oxyresveratrol Suppress UVB-Induced MMP-1 Expression in Human Dermal Fibroblasts
Source: Antioxidants (Basel). 2021 Aug 5;10(8):1252. doi: 10.3390/antiox10081252 (PMC8389240; doi:10.3390/antiox10081252)
Supplement: Supplementary file 1 [file antioxidants-10-01252-s001.zip]

Archive with 1 entries (1 files):
- antioxidants-1317559-supplementary.pdf
